# Supplementary material for: The Effect of Resistance Training on Bone Mineral Density in Older Adults: A Systematic Review and Meta-Analysis
Source: Healthcare (Basel). 2022 Jun 17;10(6):1129. doi: 10.3390/healthcare10061129 (PMC9222380; doi:10.3390/healthcare10061129)
Supplement: Supplementary file 1 [file healthcare-10-01129-s001.zip]

Archive with 3 entries (3 files):
- PEDro_Methodological_Quality_Supplementary File S3.pdf
- PRISMA-2009-Checklist-MS-Word_Supplementary File S1.pdf
- Search_PubMed_Supplementary File S2.pdf
